# Supplementary material for: Chickpea and Lupin Sprouts, Stimulated by Different LED Lights, As Novel Examples of Isoflavones-Rich Functional Food, and Their Impact on Breast and Prostate Cells
Source: Molecules. 2022 Dec 18;27(24):9030. doi: 10.3390/molecules27249030 (PMC9781113; doi:10.3390/molecules27249030)
Supplement: Supplementary file 1 [file molecules-27-09030-s001.zip]

Archive with 1 entries (1 files):
- molecules-2086577-SI.pdf
